# Supplementary material for: Cryopreservation Does Not Affect the Clinical Pregnancy Rate of Blastocysts Derived from Vitrified Oocytes
Source: Sci Rep. 2022 May 27;12:8970. doi: 10.1038/s41598-022-12992-x (PMC9142575; doi:10.1038/s41598-022-12992-x)
Supplement: Supplementary file 1 — Supplementary Information. [file 41598_2022_12992_MOESM1_ESM.xlsx]

## Sheet: Sheet1
Number	Embryo Age	# ET	# Emb Vit	Outcome	Survived Count	Warmed Count	Warming Type
224	5	1	3	Clinical Pregnancy	7	7	Egg Warming
670	5	1	0	Clinical Pregnancy	2	2	Egg Warming
671	5	1	0	Clinical Pregnancy	2	2	Egg Warming
673	5	1	0	Clinical Pregnancy	2	3	Egg Warming
675	5	1	1	Clinical Pregnancy	4	4	Egg Warming
680	5	1	2	Clinical Pregnancy	5	6	Egg Warming
683	5	1	0	Clinical Pregnancy	6	6	Egg Warming
685	5	1	0	Clinical Pregnancy	6	6	Egg Warming
686	5	1	4	Clinical Pregnancy	5	6	Egg Warming
687	5	1	1	Clinical Pregnancy	6	6	Egg Warming
688	5	1	1	Clinical Pregnancy	5	6	Egg Warming
690	5	1	1	Clinical Pregnancy	6	6	Egg Warming
691	5	1	0	Clinical Pregnancy	5	6	Egg Warming
692	5	1	1	Clinical Pregnancy	4	6	Egg Warming
693	5	1	0	Clinical Pregnancy	6	6	Egg Warming
695	5	1	3	Clinical Pregnancy	5	6	Egg Warming
700	5	1	3	Clinical Pregnancy	6	6	Egg Warming
702	5	1	0	Clinical Pregnancy	6	6	Egg Warming
705	5	1	2	Clinical Pregnancy	6	6	Egg Warming
706	5	1	3	Clinical Pregnancy	6	6	Egg Warming
707	5	1	1	Clinical Pregnancy	6	6	Egg Warming
708	5	1	2	Clinical Pregnancy	6	6	Egg Warming
709	5	1	0	Clinical Pregnancy	6	6	Egg Warming
710	5	1	0	Clinical Pregnancy	5	6	Egg Warming
711	5	1	2	Clinical Pregnancy	4	6	Egg Warming
712	5	1	1	Clinical Pregnancy	6	6	Egg Warming
713	5	1	4	Clinical Pregnancy	6	6	Egg Warming
718	5	1	2	Clinical Pregnancy	6	6	Egg Warming
720	5	1	1	Clinical Pregnancy	6	6	Egg Warming
722	5	1	4	Clinical Pregnancy	7	7	Egg Warming
725	5	1	1	Clinical Pregnancy	7	7	Egg Warming
726	5	1	5	Clinical Pregnancy	7	7	Egg Warming
727	5	1	3	Clinical Pregnancy	6	7	Egg Warming
728	5	1	3	Clinical Pregnancy	6	7	Egg Warming
729	5	1	3	Clinical Pregnancy	7	7	Egg Warming
730	5	1	1	Clinical Pregnancy	7	7	Egg Warming
731	5	1		Clinical Pregnancy	7	7	Egg Warming
733	5	1	1	Clinical Pregnancy	6	7	Egg Warming
734	5	1	3	Clinical Pregnancy	7	7	Egg Warming
744	5	1	2	Clinical Pregnancy	7	7	Egg Warming
745	5	1	2	Clinical Pregnancy	7	7	Egg Warming
747	5	1	2	Clinical Pregnancy	6	7	Egg Warming
748	5	1	1	Clinical Pregnancy	7	7	Egg Warming
751	5	1	0	Clinical Pregnancy	7	7	Egg Warming
752	5	1	2	Clinical Pregnancy	7	7	Egg Warming
753	5	1	2	Clinical Pregnancy	7	7	Egg Warming
754	5	1	4	Clinical Pregnancy	7	7	Egg Warming
755	5	1		Clinical Pregnancy		7	Egg Warming
757	5	1	2	Clinical Pregnancy	6	7	Egg Warming
760	5	1	0	Clinical Pregnancy	7	7	Egg Warming
763	5	1	0	Clinical Pregnancy	5	7	Egg Warming
764	5	1	0	Clinical Pregnancy	7	7	Egg Warming
767	5	1	2	Clinical Pregnancy	5	7	Egg Warming
770	5	1	1	Clinical Pregnancy	7	7	Egg Warming
772	5	1	3	Clinical Pregnancy	7	7	Egg Warming
774	5	1	3	Clinical Pregnancy	7	7	Egg Warming
775	5	1	2	Clinical Pregnancy	7	7	Egg Warming
777	5	1	3	Clinical Pregnancy	7	7	Egg Warming
778	5	1	2	Clinical Pregnancy	7	7	Egg Warming
780	5	1	0	Clinical Pregnancy	5	7	Egg Warming
781	5	1	1	Clinical Pregnancy	7	7	Egg Warming
782	5	1	2	Clinical Pregnancy	7	7	Egg Warming
784	5	1	4	Clinical Pregnancy	6	7	Egg Warming
785	5	1	2	Clinical Pregnancy	7	8	Egg Warming
787	5	1	3	Clinical Pregnancy	8	8	Egg Warming
791	5	1	4	Clinical Pregnancy	9	9	Egg Warming
792	5	1	6	Clinical Pregnancy	9	9	Egg Warming
793	5	1	6	Clinical Pregnancy	9	9	Egg Warming
794	5	1	1	Clinical Pregnancy	9	9	Egg Warming
795	5	1	1	Clinical Pregnancy	8	10	Egg Warming
796	5	1	5	Clinical Pregnancy	10	10	Egg Warming
797	5	1	5	Clinical Pregnancy	10	10	Egg Warming
799	5	1	1	Clinical Pregnancy	10	10	Egg Warming
802	5	1	5	Clinical Pregnancy	9	10	Egg Warming
803	5	1	3	Clinical Pregnancy	9	10	Egg Warming
805	5	1	1	Clinical Pregnancy	10	12	Egg Warming
806	5	1	8	Clinical Pregnancy	11	13	Egg Warming
807	5	1	0	Clinical Pregnancy	13	14	Egg Warming
820	5	1	1	Clinical Pregnancy	5	5	Egg Warming
824	5	1	0	Clinical Pregnancy	6	6	Egg Warming
828	5	1	1	Clinical Pregnancy	5	6	Egg Warming
829	5	1	1	Clinical Pregnancy	5	6	Egg Warming
837	5	1	0	Clinical Pregnancy	6	6	Egg Warming
838	5	1	2	Clinical Pregnancy	6	6	Egg Warming
839	5	1	0	Clinical Pregnancy	5	6	Egg Warming
840	5	1	4	Clinical Pregnancy	6	6	Egg Warming
842	5	1	0	Clinical Pregnancy	6	6	Egg Warming
844	5	1	2	Clinical Pregnancy	5	6	Egg Warming
845	5	1	3	Clinical Pregnancy	7	7	Egg Warming
846	5	1	2	Clinical Pregnancy	5	7	Egg Warming
849	5	1	1	Clinical Pregnancy	4	7	Egg Warming
850	5	1	1	Clinical Pregnancy	7	7	Egg Warming
851	5	1	1	Clinical Pregnancy	6	7	Egg Warming
852	5	1	2	Clinical Pregnancy	7	7	Egg Warming
853	5	1	1	Clinical Pregnancy	7	7	Egg Warming
854	5	1	0	Clinical Pregnancy	7	7	Egg Warming
856	5	1	0	Clinical Pregnancy	6	7	Egg Warming
857	5	1	2	Clinical Pregnancy	7	7	Egg Warming
858	5	1	4	Clinical Pregnancy	7	7	Egg Warming
860	5	1	4	Clinical Pregnancy	7	7	Egg Warming
861	5	1	2	Clinical Pregnancy	7	7	Egg Warming
863	5	1	0	Clinical Pregnancy	7	7	Egg Warming
865	5	1	4	Clinical Pregnancy	7	7	Egg Warming
866	5	1	5	Clinical Pregnancy	7	7	Egg Warming
868	5	1	0	Clinical Pregnancy	5	7	Egg Warming
870	5	1	3	Clinical Pregnancy	7	7	Egg Warming
871	5	1	1	Clinical Pregnancy	6	7	Egg Warming
872	5	1	3	Clinical Pregnancy	7	7	Egg Warming
873	5	1	3	Clinical Pregnancy	7	7	Egg Warming
874	5	1	2	Clinical Pregnancy	6	7	Egg Warming
875	5	1	0	Clinical Pregnancy	5	7	Egg Warming
876	5	1	2	Clinical Pregnancy	7	7	Egg Warming
879	5	1	3	Clinical Pregnancy	7	7	Egg Warming
880	5	1	2	Clinical Pregnancy	7	7	Egg Warming
884	5	1	0	Clinical Pregnancy	7	7	Egg Warming
886	5	1	0	Clinical Pregnancy	7	7	Egg Warming
888	5	1	0	Clinical Pregnancy	6	7	Egg Warming
893	5	1	4	Clinical Pregnancy	7	7	Egg Warming
894	5	1	2	Clinical Pregnancy	7	7	Egg Warming
895	5	1	2	Clinical Pregnancy	7	7	Egg Warming
896	5	1	2	Clinical Pregnancy	7	7	Egg Warming
897	5	1	2	Clinical Pregnancy	6	7	Egg Warming
898	5	1	1	Clinical Pregnancy	7	7	Egg Warming
899	5	1	1	Clinical Pregnancy	7	7	Egg Warming
900	5	1	3	Clinical Pregnancy	7	7	Egg Warming
901	5	1	4	Clinical Pregnancy	7	7	Egg Warming
902	5	1	2	Clinical Pregnancy	7	7	Egg Warming
905	5	1	1	Clinical Pregnancy	7	7	Egg Warming
906	5	1	3	Clinical Pregnancy	7	7	Egg Warming
910	5	1	4	Clinical Pregnancy	7	7	Egg Warming
912	5	1	0	Clinical Pregnancy	7	7	Egg Warming
913	5	1	0	Clinical Pregnancy	7	7	Egg Warming
914	5	1	2	Clinical Pregnancy	5	7	Egg Warming
915	5	1	1	Clinical Pregnancy	7	7	Egg Warming
916	5	1	4	Clinical Pregnancy	7	7	Egg Warming
917	5	1	0	Clinical Pregnancy	6	7	Egg Warming
921	5	1	0	Clinical Pregnancy	8	8	Egg Warming
922	5	1	2	Clinical Pregnancy	8	8	Egg Warming
924	5	1	2	Clinical Pregnancy	6	8	Egg Warming
925	5	1	3	Clinical Pregnancy	6	8	Egg Warming
927	5	1	2	Clinical Pregnancy	5	8	Egg Warming
929	5	1	0	Clinical Pregnancy	9	9	Egg Warming
930	5	1	4	Clinical Pregnancy	9	9	Egg Warming
934	5	1	0	Clinical Pregnancy	10	10	Egg Warming
935	5	1	1	Clinical Pregnancy	10	10	Egg Warming
1115	5	1		Clinical Pregnancy	1	1	Embryo Warming
1117	5	1	0	Clinical Pregnancy	1	1	Embryo Warming
1118	5	1	0	Clinical Pregnancy	1	1	Embryo Warming
1120	5	1	0	Clinical Pregnancy	1	1	Embryo Warming
1121	5	1	0	Clinical Pregnancy	1	1	Embryo Warming
1125	5	1	0	Clinical Pregnancy	1	1	Embryo Warming
1126	5	1	0	Clinical Pregnancy	1	1	Embryo Warming
1131	5	1	0	Clinical Pregnancy	1	1	Embryo Warming
1132	5	1	0	Clinical Pregnancy	1	1	Embryo Warming
1133	5	1	0	Clinical Pregnancy	1	1	Embryo Warming
1134	5	1	0	Clinical Pregnancy	1	1	Embryo Warming
1135	5	1	0	Clinical Pregnancy	1	1	Embryo Warming
1136	5	1		Clinical Pregnancy	1	1	Embryo Warming
1137	5	1		Clinical Pregnancy		1	Embryo Warming
1138	5	1	0	Clinical Pregnancy	1	1	Embryo Warming
1139	5	1	0	Clinical Pregnancy	1	1	Embryo Warming
1141	5	1		Clinical Pregnancy	1	1	Embryo Warming
1142	5	1	0	Clinical Pregnancy	1	1	Embryo Warming
1146	5	1		Clinical Pregnancy	1	1	Embryo Warming
1147	5	1	0	Clinical Pregnancy	1	1	Embryo Warming
1149	5	1		Clinical Pregnancy	1	1	Embryo Warming
1150	5	1	0	Clinical Pregnancy	1	1	Embryo Warming
1151	5	1	0	Clinical Pregnancy	1	1	Embryo Warming
1152	5	1	0	Clinical Pregnancy	1	1	Embryo Warming
1154	5	1	0	Clinical Pregnancy	1	1	Embryo Warming
1155	5	1	0	Clinical Pregnancy	1	1	Embryo Warming
1161	5	1	1	Clinical Pregnancy	1	1	Embryo Warming
1162	5	1	0	Clinical Pregnancy	1	1	Embryo Warming
1164	5	1		Clinical Pregnancy	1	1	Embryo Warming
1165	5	1	0	Clinical Pregnancy	1	1	Embryo Warming
1167	5	1	0	Clinical Pregnancy	1	1	Embryo Warming
1168	5	1	0	Clinical Pregnancy	1	1	Embryo Warming
1171	5	1	0	Clinical Pregnancy	1	1	Embryo Warming
1172	5	1	0	Clinical Pregnancy	1	1	Embryo Warming
1173	5	1		Clinical Pregnancy	1	1	Embryo Warming
1174	5	1		Clinical Pregnancy	1	1	Embryo Warming
1178	5	1	0	Clinical Pregnancy	1	1	Embryo Warming
1184	5	1		Clinical Pregnancy	1	1	Embryo Warming
1186	5	1	0	Clinical Pregnancy	1	1	Embryo Warming
1187	5	1	0	Clinical Pregnancy	1	1	Embryo Warming
1210	5	1		Clinical Pregnancy			Embryo Warming
1211	5	1		Clinical Pregnancy			Embryo Warming
756	5	0	1	Clinical Pregnancy	7	7	Egg Warming
808	5			Clinical Pregnancy			Egg Warming
847	5			Clinical Pregnancy	7	7	Egg Warming
1185	5			Clinical Pregnancy	1	1	Embryo Warming
697	6	1	1	Clinical Pregnancy	6	6	Egg Warming
699	6	1	1	Clinical Pregnancy	5	6	Egg Warming
738	6	1	1	Clinical Pregnancy	7	7	Egg Warming
741	6	1	1	Clinical Pregnancy	7	7	Egg Warming
742	6	1	1	Clinical Pregnancy	7	7	Egg Warming
825	6	1	0	Clinical Pregnancy	5	6	Egg Warming
833	6	1	0	Clinical Pregnancy	6	6	Egg Warming
923	6	1	4	Clinical Pregnancy	8	8	Egg Warming
932	6	1	3	Clinical Pregnancy	10	10	Egg Warming
1122	6	1	0	Clinical Pregnancy	1	1	Embryo Warming
1123	6	1	0	Clinical Pregnancy	1	1	Embryo Warming
1129	6	1	0	Clinical Pregnancy	1	1	Embryo Warming
1130	6	1		Clinical Pregnancy	1	1	Embryo Warming
1143	6	1	0	Clinical Pregnancy	1	1	Embryo Warming
1144	6	1	0	Clinical Pregnancy	1	1	Embryo Warming
1145	6	1		Clinical Pregnancy	1	1	Embryo Warming
1156	6	1	0	Clinical Pregnancy	1	1	Embryo Warming
1157	6	1	0	Clinical Pregnancy	1	1	Embryo Warming
1159	6	1	0	Clinical Pregnancy	1	1	Embryo Warming
1160	6	1		Clinical Pregnancy	1	1	Embryo Warming
1163	6	1	0	Clinical Pregnancy	1	1	Embryo Warming
1166	6	1		Clinical Pregnancy	1	1	Embryo Warming
1170	6	1	0	Clinical Pregnancy	1	1	Embryo Warming
1175	6	1	0	Clinical Pregnancy	1	1	Embryo Warming
1177	6	1	0	Clinical Pregnancy	1	1	Embryo Warming
1180	6	1	0	Clinical Pregnancy	1	1	Embryo Warming
1181	6	1	0	Clinical Pregnancy	1	1	Embryo Warming
771	7	1	3	Clinical Pregnancy	7	7	Egg Warming
1176	7	1		Clinical Pregnancy	1	1	Embryo Warming
54	5	1	1	Negative Clinical Pregnancy	3	3	Egg Warming
59	5	1	2	Negative Clinical Pregnancy	6	6	Egg Warming
61	5	1	1	Negative Clinical Pregnancy	6	6	Egg Warming
62	5	1	0	Negative Clinical Pregnancy	6	6	Egg Warming
64	5	1	4	Negative Clinical Pregnancy	7	7	Egg Warming
65	5	1	3	Negative Clinical Pregnancy	7	7	Egg Warming
66	5	1	1	Negative Clinical Pregnancy	7	7	Egg Warming
67	5	1	0	Negative Clinical Pregnancy	6	7	Egg Warming
68	5	1	2	Negative Clinical Pregnancy	5	7	Egg Warming
71	5	1	3	Negative Clinical Pregnancy	5	7	Egg Warming
73	5	1	4	Negative Clinical Pregnancy	9	9	Egg Warming
74	5	1	2	Negative Clinical Pregnancy	9	10	Egg Warming
75	5	1	5	Negative Clinical Pregnancy	10	10	Egg Warming
76	5	1	4	Negative Clinical Pregnancy	10	10	Egg Warming
78	5	1	1	Negative Clinical Pregnancy	6	6	Egg Warming
80	5	1	2	Negative Clinical Pregnancy	6	7	Egg Warming
81	5	1	2	Negative Clinical Pregnancy	6	7	Egg Warming
82	5	1	1	Negative Clinical Pregnancy	7	7	Egg Warming
955	5	1	0	Negative Clinical Pregnancy	1	1	Embryo Warming
956	5	1		Negative Clinical Pregnancy	1	1	Embryo Warming
957	5	1	0	Negative Clinical Pregnancy	1	1	Embryo Warming
83	6	1	4	Negative Clinical Pregnancy	10	10	Egg Warming
958	6	1	0	Negative Clinical Pregnancy	1	1	Embryo Warming
84	5	1	2	Negative Clinical Pregnancy	7	7	Egg Warming
202	5	0	2	Negative Clinical Pregnancy	6	6	Egg Warming
218	5	1	3	Negative Clinical Pregnancy	7	7	Egg Warming
219	5	1	0	Negative Clinical Pregnancy	7	7	Egg Warming
220	5	1	2	Negative Clinical Pregnancy	8	8	Egg Warming
221	5	1		Negative Clinical Pregnancy			Egg Warming
222	5	1	0	Negative Clinical Pregnancy	6	7	Egg Warming
223	5	1	3	Negative Clinical Pregnancy	6	7	Egg Warming
959	5	1		Negative Clinical Pregnancy	1	1	Embryo Warming
963	5	1	0	Negative Clinical Pregnancy	1	1	Embryo Warming
964	5	1	0	Negative Clinical Pregnancy	1	1	Embryo Warming
217	6	1	0	Negative Clinical Pregnancy	7	7	Egg Warming
230	5	1	1	Negative Clinical Pregnancy	3	3	Egg Warming
233	5	1	0	Negative Clinical Pregnancy	4	4	Egg Warming
236	5	1	0	Negative Clinical Pregnancy	4	4	Egg Warming
240	5	1	0	Negative Clinical Pregnancy	4	5	Egg Warming
244	5	1	0	Negative Clinical Pregnancy	6	6	Egg Warming
248	5	1	2	Negative Clinical Pregnancy	6	6	Egg Warming
249	5	1	1	Negative Clinical Pregnancy	5	6	Egg Warming
250	5	1	4	Negative Clinical Pregnancy	6	6	Egg Warming
251	5	1	3	Negative Clinical Pregnancy	6	6	Egg Warming
252	5	1	3	Negative Clinical Pregnancy	6	6	Egg Warming
254	5	1	2	Negative Clinical Pregnancy	5	6	Egg Warming
255	5	1	1	Negative Clinical Pregnancy	6	6	Egg Warming
256	5	1	1	Negative Clinical Pregnancy	6	6	Egg Warming
258	5	1	1	Negative Clinical Pregnancy	6	6	Egg Warming
259	5	1	3	Negative Clinical Pregnancy	6	6	Egg Warming
260	5	1	0	Negative Clinical Pregnancy	4	6	Egg Warming
261	5	1	0	Negative Clinical Pregnancy	6	6	Egg Warming
262	5	1	1	Negative Clinical Pregnancy	6	6	Egg Warming
263	5	1	1	Negative Clinical Pregnancy	6	6	Egg Warming
264	5	1	2	Negative Clinical Pregnancy	6	6	Egg Warming
265	5	1	4	Negative Clinical Pregnancy	6	6	Egg Warming
267	5	1	0	Negative Clinical Pregnancy	6	6	Egg Warming
269	5	1	1	Negative Clinical Pregnancy	6	6	Egg Warming
271	5	1	0	Negative Clinical Pregnancy	6	6	Egg Warming
274	5	1	2	Negative Clinical Pregnancy	6	6	Egg Warming
275	5	1	2	Negative Clinical Pregnancy	5	6	Egg Warming
276	5	1	2	Negative Clinical Pregnancy	6	6	Egg Warming
278	5	1	0	Negative Clinical Pregnancy	6	6	Egg Warming
281	5	1	1	Negative Clinical Pregnancy	5	6	Egg Warming
284	5	1	1	Negative Clinical Pregnancy	6	6	Egg Warming
285	5	1	2	Negative Clinical Pregnancy	6	6	Egg Warming
286	5	1	0	Negative Clinical Pregnancy	6	6	Egg Warming
287	5	1	3	Negative Clinical Pregnancy	6	6	Egg Warming
288	5	1	0	Negative Clinical Pregnancy	6	6	Egg Warming
289	5	1	0	Negative Clinical Pregnancy	6	6	Egg Warming
290	5	1	0	Negative Clinical Pregnancy	5	6	Egg Warming
293	5	1	2	Negative Clinical Pregnancy	6	6	Egg Warming
294	5	1	0	Negative Clinical Pregnancy	6	6	Egg Warming
296	5	1	1	Negative Clinical Pregnancy	5	6	Egg Warming
305	5	1	3	Negative Clinical Pregnancy	7	7	Egg Warming
307	5	1	0	Negative Clinical Pregnancy	5	7	Egg Warming
308	5	1	1	Negative Clinical Pregnancy	7	7	Egg Warming
309	5	1	2	Negative Clinical Pregnancy	7	7	Egg Warming
310	5	1	1	Negative Clinical Pregnancy	7	7	Egg Warming
311	5	1	0	Negative Clinical Pregnancy	6	7	Egg Warming
312	5	1	0	Negative Clinical Pregnancy	5	7	Egg Warming
313	5	1	1	Negative Clinical Pregnancy	7	7	Egg Warming
315	5	1	1	Negative Clinical Pregnancy	6	7	Egg Warming
316	5	1	0	Negative Clinical Pregnancy	7	7	Egg Warming
317	5	1	0	Negative Clinical Pregnancy	7	7	Egg Warming
319	5	1	2	Negative Clinical Pregnancy	7	7	Egg Warming
324	5	1	2	Negative Clinical Pregnancy	7	7	Egg Warming
325	5	1	4	Negative Clinical Pregnancy	7	7	Egg Warming
326	5	1	3	Negative Clinical Pregnancy	7	7	Egg Warming
329	5	1	0	Negative Clinical Pregnancy	6	7	Egg Warming
330	5	1	1	Negative Clinical Pregnancy	7	7	Egg Warming
331	5	1	1	Negative Clinical Pregnancy	7	7	Egg Warming
333	5	1	0	Negative Clinical Pregnancy	7	7	Egg Warming
335	5	1	0	Negative Clinical Pregnancy	5	7	Egg Warming
336	5	1	1	Negative Clinical Pregnancy	7	7	Egg Warming
337	5	1	3	Negative Clinical Pregnancy	7	7	Egg Warming
338	5	1	1	Negative Clinical Pregnancy	6	7	Egg Warming
339	5	1	4	Negative Clinical Pregnancy	7	7	Egg Warming
341	5	1	5	Negative Clinical Pregnancy	7	7	Egg Warming
343	5	1	0	Negative Clinical Pregnancy	4	7	Egg Warming
345	5	1	0	Negative Clinical Pregnancy	6	7	Egg Warming
346	5	1	0	Negative Clinical Pregnancy	7	7	Egg Warming
349	5	1	2	Negative Clinical Pregnancy	7	7	Egg Warming
352	5	1	2	Negative Clinical Pregnancy	7	7	Egg Warming
355	5	1	4	Negative Clinical Pregnancy	7	7	Egg Warming
356	5	1	1	Negative Clinical Pregnancy	7	7	Egg Warming
357	5	1	5	Negative Clinical Pregnancy	7	7	Egg Warming
358	5	1	2	Negative Clinical Pregnancy	7	7	Egg Warming
359	5	1	1	Negative Clinical Pregnancy	7	7	Egg Warming
360	5	1	0	Negative Clinical Pregnancy	7	7	Egg Warming
361	5	1	0	Negative Clinical Pregnancy	3	7	Egg Warming
363	5	1	0	Negative Clinical Pregnancy	6	7	Egg Warming
364	5	1	0	Negative Clinical Pregnancy	5	7	Egg Warming
365	5	1	1	Negative Clinical Pregnancy	6	7	Egg Warming
366	5	1	2	Negative Clinical Pregnancy	7	7	Egg Warming
368	5	1	1	Negative Clinical Pregnancy	5	7	Egg Warming
370	5	1	0	Negative Clinical Pregnancy	5	7	Egg Warming
371	5	1	0	Negative Clinical Pregnancy	6	7	Egg Warming
373	5	1	4	Negative Clinical Pregnancy	7	7	Egg Warming
374	5	1	3	Negative Clinical Pregnancy	7	7	Egg Warming
375	5	1	5	Negative Clinical Pregnancy	7	7	Egg Warming
376	5	1	2	Negative Clinical Pregnancy	6	7	Egg Warming
378	5	1	1	Negative Clinical Pregnancy	7	7	Egg Warming
383	5	1	2	Negative Clinical Pregnancy	8	8	Egg Warming
384	5	1	0	Negative Clinical Pregnancy	7	8	Egg Warming
385	5	1	0	Negative Clinical Pregnancy	6	8	Egg Warming
386	5	1	0	Negative Clinical Pregnancy	8	8	Egg Warming
387	5	1	4	Negative Clinical Pregnancy	8	8	Egg Warming
388	5	1	1	Negative Clinical Pregnancy	8	8	Egg Warming
389	5	1	3	Negative Clinical Pregnancy	8	8	Egg Warming
390	5	1	1	Negative Clinical Pregnancy	7	8	Egg Warming
391	5	1	3	Negative Clinical Pregnancy	8	8	Egg Warming
392	5	1	3	Negative Clinical Pregnancy	8	8	Egg Warming
393	5	1	4	Negative Clinical Pregnancy	8	8	Egg Warming
394	5	1	6	Negative Clinical Pregnancy	8	8	Egg Warming
395	5	1	4	Negative Clinical Pregnancy	8	8	Egg Warming
397	5	1	4	Negative Clinical Pregnancy	9	9	Egg Warming
398	5	1	3	Negative Clinical Pregnancy	8	9	Egg Warming
399	5	1	1	Negative Clinical Pregnancy	8	9	Egg Warming
400	5	1	2	Negative Clinical Pregnancy	9	9	Egg Warming
401	5	1	3	Negative Clinical Pregnancy	8	9	Egg Warming
403	5	1	0	Negative Clinical Pregnancy	9	10	Egg Warming
404	5	1	2	Negative Clinical Pregnancy	10	10	Egg Warming
405	5	1	0	Negative Clinical Pregnancy	10	10	Egg Warming
406	5	1	1	Negative Clinical Pregnancy	10	10	Egg Warming
407	5	1	7	Negative Clinical Pregnancy	11	11	Egg Warming
410	5	1	0	Negative Clinical Pregnancy			Egg Warming
416	5	1	0	Negative Clinical Pregnancy	2	3	Egg Warming
419	5	1	0	Negative Clinical Pregnancy	4	4	Egg Warming
421	5	1	0	Negative Clinical Pregnancy	5	5	Egg Warming
424	5	1	4	Negative Clinical Pregnancy	5	5	Egg Warming
432	5	1	0	Negative Clinical Pregnancy	6	6	Egg Warming
433	5	1	1	Negative Clinical Pregnancy	4	6	Egg Warming
434	5	1	0	Negative Clinical Pregnancy	5	6	Egg Warming
435	5	1	0	Negative Clinical Pregnancy	6	6	Egg Warming
436	5	1	0	Negative Clinical Pregnancy	6	6	Egg Warming
437	5	1	2	Negative Clinical Pregnancy	6	6	Egg Warming
438	5	1	1	Negative Clinical Pregnancy	6	6	Egg Warming
439	5	1	2	Negative Clinical Pregnancy	6	6	Egg Warming
440	5	1	0	Negative Clinical Pregnancy	6	6	Egg Warming
443	5	1	3	Negative Clinical Pregnancy	6	6	Egg Warming
444	5	1	1	Negative Clinical Pregnancy	5	6	Egg Warming
447	5	1	0	Negative Clinical Pregnancy	6	6	Egg Warming
448	5	1	1	Negative Clinical Pregnancy	5	6	Egg Warming
450	5	1	1	Negative Clinical Pregnancy	6	6	Egg Warming
452	5	1	0	Negative Clinical Pregnancy	5	6	Egg Warming
460	5	1	1	Negative Clinical Pregnancy	7	7	Egg Warming
462	5	1	0	Negative Clinical Pregnancy	7	7	Egg Warming
464	5	1	0	Negative Clinical Pregnancy	7	7	Egg Warming
465	5	1	1	Negative Clinical Pregnancy	7	7	Egg Warming
466	5	1	0	Negative Clinical Pregnancy	4	7	Egg Warming
467	5	1	0	Negative Clinical Pregnancy	4	7	Egg Warming
468	5	1	0	Negative Clinical Pregnancy	7	7	Egg Warming
474	5	1	1	Negative Clinical Pregnancy	7	7	Egg Warming
476	5	1	0	Negative Clinical Pregnancy	5	7	Egg Warming
477	5	1	2	Negative Clinical Pregnancy	7	7	Egg Warming
478	5	1	3	Negative Clinical Pregnancy	7	7	Egg Warming
479	5	1	0	Negative Clinical Pregnancy	6	7	Egg Warming
481	5	1	0	Negative Clinical Pregnancy	7	7	Egg Warming
482	5	1	3	Negative Clinical Pregnancy	7	7	Egg Warming
484	5	1	0	Negative Clinical Pregnancy	7	7	Egg Warming
486	5	1	3	Negative Clinical Pregnancy	7	7	Egg Warming
490	5	1	4	Negative Clinical Pregnancy	7	7	Egg Warming
491	5	1	0	Negative Clinical Pregnancy	7	7	Egg Warming
492	5	1	2	Negative Clinical Pregnancy	6	7	Egg Warming
494	5	1	1	Negative Clinical Pregnancy	6	7	Egg Warming
495	5	1	3	Negative Clinical Pregnancy	7	7	Egg Warming
497	5	1	1	Negative Clinical Pregnancy	7	7	Egg Warming
499	5	1		Negative Clinical Pregnancy	6	7	Egg Warming
500	5	1	0	Negative Clinical Pregnancy	4	7	Egg Warming
501	5	1	1	Negative Clinical Pregnancy	7	7	Egg Warming
502	5	1	1	Negative Clinical Pregnancy	7	7	Egg Warming
505	5	1	1	Negative Clinical Pregnancy	7	7	Egg Warming
506	5	1	4	Negative Clinical Pregnancy	7	7	Egg Warming
509	5	1	0	Negative Clinical Pregnancy	7	7	Egg Warming
511	5	1	1	Negative Clinical Pregnancy	7	7	Egg Warming
514	5	1	3	Negative Clinical Pregnancy	7	7	Egg Warming
515	5	1	1	Negative Clinical Pregnancy	7	7	Egg Warming
517	5	1	3	Negative Clinical Pregnancy	7	7	Egg Warming
519	5	1	0	Negative Clinical Pregnancy	6	7	Egg Warming
520	5	1	1	Negative Clinical Pregnancy	7	7	Egg Warming
521	5	1	0	Negative Clinical Pregnancy	5	7	Egg Warming
522	5	1	6	Negative Clinical Pregnancy	7	7	Egg Warming
523	5	1	2	Negative Clinical Pregnancy	7	7	Egg Warming
524	5	1	1	Negative Clinical Pregnancy	7	7	Egg Warming
529	5	1	4	Negative Clinical Pregnancy	6	7	Egg Warming
533	5	1	0	Negative Clinical Pregnancy	7	8	Egg Warming
536	5	1	1	Negative Clinical Pregnancy	5	8	Egg Warming
539	5	1	2	Negative Clinical Pregnancy	8	8	Egg Warming
541	5	1	2	Negative Clinical Pregnancy	8	9	Egg Warming
542	5	1	1	Negative Clinical Pregnancy	9	9	Egg Warming
543	5	1	4	Negative Clinical Pregnancy	9	9	Egg Warming
544	5	1	0	Negative Clinical Pregnancy	8	9	Egg Warming
545	5	1	1	Negative Clinical Pregnancy	8	9	Egg Warming
546	5	1	3	Negative Clinical Pregnancy	9	9	Egg Warming
547	5	1	1	Negative Clinical Pregnancy	8	9	Egg Warming
548	5	1		Negative Clinical Pregnancy	9	10	Egg Warming
549	5	1	2	Negative Clinical Pregnancy	10	10	Egg Warming
965	5	1	0	Negative Clinical Pregnancy	1	1	Embryo Warming
966	5	1	0	Negative Clinical Pregnancy	1	1	Embryo Warming
967	5	1	0	Negative Clinical Pregnancy	1	1	Embryo Warming
968	5	1	0	Negative Clinical Pregnancy	1	1	Embryo Warming
970	5	1	0	Negative Clinical Pregnancy	1	1	Embryo Warming
971	5	1	0	Negative Clinical Pregnancy	1	1	Embryo Warming
972	5	1		Negative Clinical Pregnancy	1	1	Embryo Warming
973	5	1	0	Negative Clinical Pregnancy	1	1	Embryo Warming
974	5	1	0	Negative Clinical Pregnancy	1	1	Embryo Warming
976	5	1	0	Negative Clinical Pregnancy	1	1	Embryo Warming
977	5	1	0	Negative Clinical Pregnancy	1	1	Embryo Warming
978	5	1	0	Negative Clinical Pregnancy	1	1	Embryo Warming
981	5	1	0	Negative Clinical Pregnancy	1	1	Embryo Warming
985	5	1	0	Negative Clinical Pregnancy	1	1	Embryo Warming
989	5	1	0	Negative Clinical Pregnancy	1	1	Embryo Warming
991	5	1	0	Negative Clinical Pregnancy	1	1	Embryo Warming
992	5	1		Negative Clinical Pregnancy	1	1	Embryo Warming
993	5	1		Negative Clinical Pregnancy	1	1	Embryo Warming
994	5	1		Negative Clinical Pregnancy	1	1	Embryo Warming
995	5	1	0	Negative Clinical Pregnancy	1	1	Embryo Warming
996	5	1		Negative Clinical Pregnancy	1	1	Embryo Warming
997	5	1	0	Negative Clinical Pregnancy	1	1	Embryo Warming
998	5	1	0	Negative Clinical Pregnancy	1	1	Embryo Warming
999	5	1	0	Negative Clinical Pregnancy	1	1	Embryo Warming
1000	5	1	0	Negative Clinical Pregnancy	1	1	Embryo Warming
1002	5	1		Negative Clinical Pregnancy	1	1	Embryo Warming
1003	5	1		Negative Clinical Pregnancy	1	1	Embryo Warming
1005	5	1	0	Negative Clinical Pregnancy	1	1	Embryo Warming
1006	5	1	0	Negative Clinical Pregnancy	1	1	Embryo Warming
1007	5	1	0	Negative Clinical Pregnancy	1	1	Embryo Warming
1008	5	1	0	Negative Clinical Pregnancy	1	1	Embryo Warming
1009	5	1	0	Negative Clinical Pregnancy	1	1	Embryo Warming
1010	5	1	0	Negative Clinical Pregnancy	1	1	Embryo Warming
1012	5	1	0	Negative Clinical Pregnancy	1	1	Embryo Warming
1013	5	1	0	Negative Clinical Pregnancy	1	1	Embryo Warming
1016	5	1	0	Negative Clinical Pregnancy	1	1	Embryo Warming
1022	5	1		Negative Clinical Pregnancy	1	1	Embryo Warming
1023	5	1	0	Negative Clinical Pregnancy	1	1	Embryo Warming
1024	5	1	0	Negative Clinical Pregnancy	1	1	Embryo Warming
1025	5	1	0	Negative Clinical Pregnancy	1	1	Embryo Warming
1026	5	1	1	Negative Clinical Pregnancy	1	1	Embryo Warming
1027	5	1	1	Negative Clinical Pregnancy	1	1	Embryo Warming
1030	5	1	0	Negative Clinical Pregnancy	1	1	Embryo Warming
1032	5	1		Negative Clinical Pregnancy	1	1	Embryo Warming
1033	5	1		Negative Clinical Pregnancy	1	1	Embryo Warming
1034	5	1		Negative Clinical Pregnancy	1	1	Embryo Warming
1037	5	1	0	Negative Clinical Pregnancy	1	1	Embryo Warming
1040	5	1	0	Negative Clinical Pregnancy	1	1	Embryo Warming
1041	5	1		Negative Clinical Pregnancy	1	1	Embryo Warming
1043	5	1	0	Negative Clinical Pregnancy	1	1	Embryo Warming
1044	5	1		Negative Clinical Pregnancy	1	1	Embryo Warming
1045	5	1	0	Negative Clinical Pregnancy	1	1	Embryo Warming
1048	5	1	0	Negative Clinical Pregnancy	1	1	Embryo Warming
1050	5	1		Negative Clinical Pregnancy	1	1	Embryo Warming
1056	5	1	0	Negative Clinical Pregnancy	1	1	Embryo Warming
1061	5	1	0	Negative Clinical Pregnancy	1	1	Embryo Warming
1062	5	1	0	Negative Clinical Pregnancy	1	1	Embryo Warming
1066	5	1		Negative Clinical Pregnancy	1	1	Embryo Warming
1068	5	1		Negative Clinical Pregnancy	1	1	Embryo Warming
1084	5	1	0	Negative Clinical Pregnancy	1	1	Embryo Warming
1087	5	1	1	Negative Clinical Pregnancy	1	1	Embryo Warming
1088	5	1	0	Negative Clinical Pregnancy	1	1	Embryo Warming
1090	5	1		Negative Clinical Pregnancy	1	1	Embryo Warming
1091	5	1	1	Negative Clinical Pregnancy	1	1	Embryo Warming
1107	5	1		Negative Clinical Pregnancy			Embryo Warming
272	6	1	0	Negative Clinical Pregnancy	6	6	Egg Warming
273	6	1	0	Negative Clinical Pregnancy	6	6	Egg Warming
321	6	1	2	Negative Clinical Pregnancy	7	7	Egg Warming
408	6	1	0	Negative Clinical Pregnancy	11	12	Egg Warming
431	6	1	0	Negative Clinical Pregnancy	5	6	Egg Warming
475	6	1	0	Negative Clinical Pregnancy	7	7	Egg Warming
525	6	1	0	Negative Clinical Pregnancy	6	7	Egg Warming
969	6	1	0	Negative Clinical Pregnancy	1	1	Embryo Warming
975	6	1		Negative Clinical Pregnancy	1	1	Embryo Warming
980	6	1		Negative Clinical Pregnancy	1	1	Embryo Warming
984	6	1		Negative Clinical Pregnancy	1	1	Embryo Warming
1001	6	1		Negative Clinical Pregnancy	1	1	Embryo Warming
1011	6	1	0	Negative Clinical Pregnancy	1	1	Embryo Warming
1014	6	1		Negative Clinical Pregnancy	1	1	Embryo Warming
1017	6	1		Negative Clinical Pregnancy	1	1	Embryo Warming
1018	6	1		Negative Clinical Pregnancy	1	1	Embryo Warming
1019	6	1		Negative Clinical Pregnancy	1	1	Embryo Warming
1020	6	1		Negative Clinical Pregnancy	1	1	Embryo Warming
1021	6	1		Negative Clinical Pregnancy	1	1	Embryo Warming
1028	6	1	1	Negative Clinical Pregnancy	1	1	Embryo Warming
1029	6	1	0	Negative Clinical Pregnancy	1	1	Embryo Warming
1031	6	1		Negative Clinical Pregnancy	1	1	Embryo Warming
1035	6	1		Negative Clinical Pregnancy	1	1	Embryo Warming
1036	6	1		Negative Clinical Pregnancy	1	1	Embryo Warming
1038	6	1	0	Negative Clinical Pregnancy	1	1	Embryo Warming
1049	6	1	0	Negative Clinical Pregnancy	1	1	Embryo Warming
1054	6	1	0	Negative Clinical Pregnancy	1	1	Embryo Warming
1057	6	1		Negative Clinical Pregnancy	1	1	Embryo Warming
1058	6	1	0	Negative Clinical Pregnancy	1	1	Embryo Warming
1060	6	1	0	Negative Clinical Pregnancy	1	1	Embryo Warming
1063	6	1	0	Negative Clinical Pregnancy	1	1	Embryo Warming
1067	6	1	0	Negative Clinical Pregnancy	1	1	Embryo Warming
1069	6	1	0	Negative Clinical Pregnancy	1	1	Embryo Warming
1074	6	1		Negative Clinical Pregnancy	1	1	Embryo Warming
1075	6	1		Negative Clinical Pregnancy	1	1	Embryo Warming
1078	6	1	0	Negative Clinical Pregnancy	1	1	Embryo Warming
1083	6	1	0	Negative Clinical Pregnancy	1	1	Embryo Warming
1085	6	1	0	Negative Clinical Pregnancy	1	1	Embryo Warming
1086	6	1	0	Negative Clinical Pregnancy	1	1	Embryo Warming
1092	6	1	0	Negative Clinical Pregnancy	1	1	Embryo Warming
1093	6	1	0	Negative Clinical Pregnancy	1	1	Embryo Warming
1046	6			Negative Clinical Pregnancy	1	1	Embryo Warming
1055	6			Negative Clinical Pregnancy	1	1	Embryo Warming
1106	6			Negative Clinical Pregnancy			Embryo Warming
1109	6			Negative Clinical Pregnancy			Embryo Warming
1015	7	1	0	Negative Clinical Pregnancy	1	1	Embryo Warming
1071	7	1		Negative Clinical Pregnancy	1	1	Embryo Warming
1072	7	1		Negative Clinical Pregnancy	1	1	Embryo Warming
1073	7	1		Negative Clinical Pregnancy	1	1	Embryo Warming
1108	7			Negative Clinical Pregnancy			Embryo Warming
564	5	0	0	Negative Clinical Pregnancy	2	2	Egg Warming
631	5	0	0	Negative Clinical Pregnancy	5	7	Egg Warming
1113	5	0		Negative Clinical Pregnancy	0	1	Embryo Warming
1112	6	0	0	Negative Clinical Pregnancy	0	1	Embryo Warming
2	5	1	2	Negative CP	6	6	Egg Warming
3	5	1	4	Negative CP	6	6	Egg Warming
5	5	1	2	Negative CP	6	6	Egg Warming
10	5	1	1	Negative CP	6	7	Egg Warming
13	5	1	3	Negative CP	7	7	Egg Warming
14	5	1	2	Negative CP	7	7	Egg Warming
15	5	1	2	Negative CP	7	7	Egg Warming
16	5	1	4	Negative CP	6	7	Egg Warming
17	5	1	2	Negative CP	7	7	Egg Warming
18	5	1	1	Negative CP	7	7	Egg Warming
19	5	1	2	Negative CP	7	7	Egg Warming
20	5	1	1	Negative CP	7	7	Egg Warming
21	5	1	3	Negative CP	7	7	Egg Warming
22	5	1	3	Negative CP	7	7	Egg Warming
23	5	1	1	Negative CP	6	7	Egg Warming
26	5	1	2	Negative CP	9	9	Egg Warming
28	5	1	0	Negative CP	10	10	Egg Warming
29	5	1	0	Negative CP	12	12	Egg Warming
32	5	1	2	Negative CP	6	6	Egg Warming
35	5	1	0	Negative CP	6	6	Egg Warming
36	5	1	1	Negative CP	6	6	Egg Warming
41	5	1	3	Negative CP	7	7	Egg Warming
43	5	1	1	Negative CP	6	7	Egg Warming
44	5	1	3	Negative CP	7	7	Egg Warming
45	5	1	0	Negative CP	7	7	Egg Warming
46	5	1	5	Negative CP	7	7	Egg Warming
50	5	1	1	Negative CP	5	7	Egg Warming
51	5	1	1	Negative CP	2	7	Egg Warming
52	5	1	3	Negative CP	7	7	Egg Warming
53	5	1	2	Negative CP	9	9	Egg Warming
939	5	1	0	Negative CP	1	1	Embryo Warming
940	5	1	0	Negative CP	1	1	Embryo Warming
941	5	1	0	Negative CP	1	1	Embryo Warming
942	5	1	0	Negative CP	1	1	Embryo Warming
943	5	1		Negative CP	1	1	Embryo Warming
944	5	1	0	Negative CP	1	1	Embryo Warming
945	5	1	0	Negative CP	1	1	Embryo Warming
946	5	1		Negative CP	1	1	Embryo Warming
948	5	1	0	Negative CP	1	1	Embryo Warming
949	5	1	0	Negative CP	1	1	Embryo Warming
950	5	1		Negative CP	1	1	Embryo Warming
947	6	1	0	Negative CP	1	1	Embryo Warming
12	7	1	3	Negative CP	7	7	Egg Warming
